# Supplementary material for: Neutrophil gelatinase-associated lipocalin as a biomarker for short-term outcomes among trauma patients: A single-center observational study
Source: PLoS One. 2021 May 10;16(5):e0251319. doi: 10.1371/journal.pone.0251319 (PMC8109818; doi:10.1371/journal.pone.0251319)
Supplement: S1 Data — (XLSX) [file pone.0251319.s001.xlsx]

## Sheet: Data
ResearchD	F1	Age	urNGAL_adm	Cr_adm	Cr_5d	Lac	BSK	HR	SBP	DBP	RR	GCS	AIShd	AISfc	AISch	AIStr	AISlmpl	AISsf	ISS	RTS	PS	ICUd	ECUd	LOS	CKD	CD	HD	DB	PS	BT	OP	TAE
1	0	19	10	-999	-999	-999	-999	-999	-999	-999	-999	-999	-999	-999	-999	-999	-999	-999	-999	-999	-999	-999	-999	-999	-999	-999	-999	-999	-999	-999	-999	-999
2	0	62	17.6	1.07	0.64	5	28	101	155	90	37	15	-999	-999	-999	-999	-999	-999	-999	-999	-999	-999	-999	-999	-999	-999	-999	-999	-999	-999	-999	-999
3	1	42	10	0.6	-999	1.1	30.5	71	177	115	29	15	0	0	2	0	1	1	6	7.84	0.995	-999	-999	-999	-999	-999	-999	-999	0.995	-999	-999	-999
4	0	81	53.4	1.7	1.26	2.8	24.73	84	123	97	21	15	0	0	3	0	1	1	11	7.84	0.962	-999	-999	-999	0	1	0	0	0.962	0	0	0
5	1	85	57.2	0.78	0.78	1.2	28.5	58	157	124	15	6	3	1	0	0	0	1	11	5.97	0.847	1	3	-999	0	1	0	0	0.847	0	0	0
6	0	52	24.4	2.21	1.18	5.4	54.9	111	110	90	23	9	4	0	4	2	0	0	36	6.9	0.893	1	17	-999	0	0	1	0	0.893	0	0	0
7	0	42	12.7	0.73	0.61	1.5	28.2	101	170	105	16	15	0	2	0	0	2	1	9	7.84	0.994	2	4	-999	0	0	0	0	0.994	0	0	0
8	1	54	10	0.58	-999	2.2	35.41	87	160	83	16	14	0	0	0	0	2	0	5	7.84	0.977	1	2	2	0	0	0	0	0.977	0	0	0
9	1	51	132.8	0.57	-999	0.7	29.47	103	146	96	21	15	1	0	0	0	0	0	1	7.84	0.997	0	2	2	0	0	0	0	0.997	0	0	0
10	0	76	10.5	0.99	-999	1.3	56.76	71	228	86	11	15	0	0	0	0	2	0	4	7.84	0.978	0	2	2	0	0	0	0	0.978	0	0	0
11	0	51	11.9	0.7	-999	3.3	35.45	120	138	98	23	15	2	0	3	0	0	0	13	7.84	0.932	0	3	13	0	1	0	0	0.932	0	0	0
12	0	43	10	0.59	-999	1.2	82.97	86	175	118	18	15	0	0	0	0	1	0	1	7.84	0.992	0	2	2	0	1	0	1	0.992	0	0	0
13	0	17	10	0.81	-999	1.3	25.5	99	145	66	14	15	0	0	0	0	1	0	1	7.84	0.994	1	2	2	0	0	0	0	0.994	0	0	0
14	0	77	10	0.85	-999	1.8	53.5	80	180	100	12	15	3	0	0	0	0	0	9	7.84	0.968	0	2	2	0	1	1	0	0.968	0	0	0
15	1	38	27.3	1.27	-999	6.1	79.71	60	110	83	18	15	0	0	0	0	1	0	1	7.84	0.997	0	2	2	0	0	0	0	0.997	0	0	0
16	0	32	10	0.51	-999	0.9	26.76	102	120	80	20	15	3	0	0	0	0	0	9	7.84	0.994	0	3	5	0	0	0	0	0.994	0	0	0
17	0	45	10	1.01	-999	2.7	30.81	78	132	119	20	15	0	1	2	0	0	0	9	7.84	0.994	0	2	2	0	0	0	0	0.994	0	0	0
18	1	74	10	0.67	-999	0.5	41.43	92	235	106	23	13	1	0	0	0	0	0	1	7.84	0.983	1	2	2	0	1	0	1	0.983	0	0	0
19	0	36	10	0.7	-999	2.1	25.75	96	137	99	27	14	1	0	0	0	0	0	1	7.84	0.997	0	1	1	0	0	0	0	0.997	0	0	0
20	0	65	10	0.61	0.64	1.3	37.5	70	228	132	27	14	3	0	0	0	2	0	13	7.84	0.955	0	2	11	0	0	0	0	0.955	0	0	0
21	0	18	10	0.76	-999	1.8	38.82	87	140	80	23	13	0	2	0	0	0	0	4	7.84	0.996	1	2	2	0	0	1	0	0.996	0	0	0
22	0	43	10	0.65	-999	2.9	42.7	91	162	89	21	15	0	0	1	0	1	1	3	7.84	0.996	1	2	2	0	0	0	0	0.996	0	0	0
23	0	16	10	0.81	0.74	2.6	50	100	130	78	20	15	0	0	0	0	1	1	2	7.84	0.997	0	0	14	0	0	0	0	0.997	0	0	0
24	0	79	10	0.56	-999	0.7	35.8	82	162	78	16	15	1	0	0	0	0	1	2	7.84	0.982	1	1	1	0	1	0	1	0.982	0	0	0
25	0	63	10	0.93	-999	1.9	42.8	84	223	119	18	15	0	0	0	0	0	0	0	7.84	0.984	0	1	1	0	1	0	0	0.984	0	0	0
26	0	35	40.1	1.01	-999	1.7	37.9	69	135	76	17	15	0	1	0	0	0	1	2	7.84	0.997	1	3	14	0	0	0	0	0.997	0	0	0
27	0	17	10	0.77	0.58	1.7	39.5	105	230	210	25	15	0	0	0	0	3	1	10	7.84	0.994	1	3	11	0	0	0	0	0.994	0	0	0
28	1	72	10	0.72	0.65	1.1	27.8	73	174	81	20	15	0	0	0	0	0	1	1	7.84	0.983	0	1	1	0	0	0	0	0.983	0	0	0
29	1	81	10	0.52	-999	0.6	25.7	90	169	96	18	15	0	0	0	0	0	1	1	7.84	0.983	0	1	1	0	0	0	0	0.983	0	0	0
30	1	50	10	0.61	-999	1.6	33.5	52	141	29	14	15	0	0	1	1	0	1	3	7.84	0.996	1	1	1	0	0	0	0	0.996	0	0	0
31	0	38	10	0.89	-999	1.1	25.2	85	154	102	16	15	3	0	0	0	0	0	9	7.84	0.994	0	1	1	0	0	0	0	0.994	0	0	0
32	0	36	10	0.79	0.86	2.4	28.54	79	135	69	24	15	0	0	4	0	0	0	16	7.84	0.997	1	2	2	0	0	0	0	0.997	0	0	0
33	1	78	10	0.6	-999	1.4	34.2	84	241	113	20	15	4	0	2	0	0	0	20	7.84	0.923	1	2	2	0	0	0	0	0.923	0	0	0
34	1	55	14.7	0.64	-999	1.6	29.07	98	124	86	31	15	0	0	3	0	0	0	9	7.55	0.959	0	2	6	0	0	0	0	0.959	0	0	0
35	1	93	10.8	0.7	-999	1.3	62.3	75	152	41	19	12	0	0	0	1	0	0	1	6.9	0.965	0	1	1	0	1	0	1	0.965	0	0	0
36	0	20	13.1	1.23	1	2	23.85	96	130	78	20	15	0	0	0	0	3	0	9	7.84	0.994	2	3	13	0	0	0	0	0.994	0	0	0
37	0	31	10	0.92	0.9	4.2	35.53	79	149	86	18	15	0	1	0	1	2	0	6	7.84	0.995	3	3	8	0	0	0	0	0.995	0	0	0
38	1	21	165.1	0.64	-999	0.7	29.44	63	119	86	29	15	0	0	0	0	2	0	4	7.84	0.996	2	2	0	0	0	0	0	0.996	0	0	0
39	0	67	10	0.73	-999	1	32.56	79	204	94	22	15	0	0	0	0	0	2	4	7.84	0.978	2	2	2	0	1	0	0	0.978	0	0	0
40	0	67	10	0.8	1.01	5.2	51.51	90	175	80	24	14	0	0	0	0	3	0	9	7.84	0.968	3	3	9	0	1	0	0	0.968	0	0	0
41	0	73	10	0.67	-999	4	49.27	66	160	94	35	13	0	0	0	0	0	1	1	7.55	0.979	2	2	2	0	0	0	0	0.979	0	0	0
42	0	27	10	0.86	-999	2.4	32.22	94	166	100	12	14	0	2	0	0	2	1	9	7.84	0.994	0	4	4	0	0	1	0	0.994	0	0	0
43	1	85	234.3	0.46	0.51	2.7	41.5	105	165	79	40	15	0	0	3	0	0	0	9	7.55	0.959	1	8	16	0	0	1	0	0.959	0	0	0
44	0	51	10	0.67	-999	2.3	38.88	72	101	63	14	12	3	1	3	0	0	1	19	6.9	0.972	1	5	13	0	0	0	0	0.972	0	0	0
45	1	46	14.6	0.69	0.45	1.2	40	127	210	144	26	13	0	0	0	0	2	0	4	7.84	0.996	4	8	15	0	0	0	0	0.996	0	0	0
46	0	72	10	0.87	0.85	2.3	40.63	109	162	107	17	15	0	0	3	0	0	0	9	7.84	0.968	2	6	11	0	1	0	0	0.968	0	0	0
47	0	53	20.2	1.34	-999	1.5	56.18	108	150	109	23	9	1	0	0	0	0	0	1	6.9	0.994	2	4	4	0	1	0	0	0.994	0	0	0
48	0	96	86.4	2.19	1.82	2.4	41.4	70	107	51	10	9	3	0	0	0	3	1	19	6.9	0.859	2	6	9	1	1	1	0	0.859	0	0	0
49	0	33	10	0.65	0.65	2.4	30.49	111	126	52	23	15	1	2	0	0	2	0	9	7.84	0.994	1	3	19	0	0	0	0	0.994	0	0	0
50	1	66	23.8	0.57	-999	0.9	52.29	88	126	78	16	15	0	0	0	0	1	0	1	7.84	0.968	0	3	38	0	0	0	0	0.968	0	0	0
51	0	40	10	0.9	0.86	1.5	52.6	112	136	107	10	15	0	0	0	0	3	0	9	7.84	0.994	1	2	27	0	0	0	0	0.994	0	0	0
52	0	92	10	0.63	0.75	3.5	62.9	86	193	103	16	15	0	0	3	0	1	0	10	7.84	0.965	1	3	34	0	1	0	1	0.965	0	0	0
53	0	68	34.2	1.26	1.13	1.2	60.6	89	159	81	20	15	0	0	3	0	2	0	13	7.84	0.955	1	2	45	1	1	0	1	0.955	0	0	0
54	0	34	10	0.83	0.49	2.6	38.1	93	115	85	21	14	0	0	0	0	2	0	4	7.84	0.996	1	2	44	0	0	0	0	0.996	0	0	0
55	0	57	10	0.74	0.84	1.9	24.7	90	181	121	20	15	0	0	3	0	1	1	11	7.84	0.962	1	2	24	0	1	0	0	0.962	0	0	0
56	0	74	10	0.74	0.86	1.9	45	97	251	86	15	8	5	0	0	0	0	0	25	5.97	0.633	0	3	28	0	0	0	0	0.633	0	0	0
57	1	15	10	0.6	0.48	3.3	50.6	112	118	85	32	14	4	0	0	0	2	0	20	7.55	0.982	1	2	24	0	0	0	0	0.982	0	0	0
58	0	71	26.8	0.9	-999	1.8	32	80	122	65	16	15	0	0	1	0	3	0	10	7.84	0.965	2	3	39	0	0	0	0	0.965	0	0	0
59	0	49	10	0.84	-999	2.3	30.54	73	121	69	29	15	0	0	0	0	2	0	4	7.84	0.996	2	3	35	0	0	0	0	0.996	0	0	0
60	1	70	31.3	0.4	0.38	2.6	53.32	110	159	83	27	15	0	0	3	2	3	0	22	7.84	0.91	2	3	32	0	0	0	0	0.91	0	0	0
61	0	85	39.8	0.75	-999	-999	-999	93	166	84	24	14	4	0	0	0	0	0	16	7.84	0.99	2	2	40	0	0	1	0	0.99	0	0	0
62	1	62	22.7	0.65	-999	2.9	54.8	95	193	103	20	13	4	3	0	0	1	1	26	7.84	0.878	2	3	32	0	1	0	0	0.878	0	0	0
63	0	60	50.1	1.11	0.62	17	46.1	118	175	102	27	6	3	0	0	0	2	0	13	5.97	0.824	2	2	32	0	0	0	0	0.824	0	0	0
64	1	84	369.8	0.66	0.48	2.1	63.68	101	147	91	20	15	0	0	0	0	2	0	4	7.84	0.978	0	6	22	0	1	0	1	0.978	0	0	0
65	0	89	886.7	0.74	1.04	1.3	56.76	100	202	88	16	14	4	0	0	0	0	0	16	7.84	0.996	0	5	29	0	0	0	1	0.996	0	0	0
66	1	45	10	0.56	0.38	1.6	53.14	87	138	75	20	14	3	0	4	0	2	0	29	7.84	0.97	0	6	36	0	0	0	0	0.97	0	0	0
67	0	22	10	0.85	-999	1.7	27.1	94	141	75	14	15	4	0	0	0	0	0	16	7.84	0.99	1	5	51	0	0	0	0	0.99	0	0	0
68	1	52	32.1	0.61	0.3	5.3	62.22	96	155	88	19	14	3	2	0	0	0	0	13	7.84	0.992	4	7	27	0	0	0	0	0.992	0	0	0
69	1	55	31.8	0.38	0.54	0.9	39	56	109	64	16	15	4	0	0	0	0	0	16	7.84	0.849	3	4	35	0	0	0	0	0.849	0	0	0
70	1	84	54	0.84	0.55	0.8	28.75	64	183	98	24	13	3	2	0	0	2	0	17	7.84	0.939	2	4	30	0	1	0	0	0.939	0	0	0
71	0	71	10	1.34	1.23	0.7	30.48	60	164	88	15	15	4	0	0	0	0	0	16	7.84	0.943	4	5	29	1	1	0	0	0.943	0	0	0
72	0	23	10	1.14	-999	2.6	53.21	61	136	74	18	15	4	2	0	0	0	0	20	7.84	0.986	3	5	24	0	0	0	0	0.986	0	0	0
73	0	44	14.7	1.36	0.83	1.8	52.7	73	145	118	6	13	0	0	3	0	1	1	11	7.26	0.989	7	9	24	0	0	0	0	0.989	0	0	0
74	0	85	10	1.03	0.87	2.3	29.05	82	187	141	18	7	1	0	1	0	2	0	21	5.97	0.978	9	12	48	0	1	0	0	0.978	0	0	0
75	1	58	115.4	3.41	0.91	2.4	127.94	138	137	67	21	3	4	0	0	0	0	0	16	4.09	0.446	4	5	32	0	1	0	1	0.446	0	0	0
76	0	21	11.9	0.95	0.71	2.3	52.4	77	180	113	22	3	5	0	0	0	0	0	25	4.09	0.684	6	7	48	0	0	0	0	0.684	0	0	0
77	1	17	10	0.89	0.58	4.6	72.1	86	121	58	30	6	3	3	3	2	1	1	27	5.68	0.868	7	7	18	0	0	0	0	0.868	0	0	0
78	0	60	10	0.56	0.43	5.8	42.4	79	102	64	25	9	4	0	0	0	2	0	20	6.9	0.848	4	4	33	0	0	0	0	0.848	0	0	0
79	0	79	14.9	1.32	1.32	1.3	40.54	94	179	97	27	14	0	0	2	0	2	0	8	7.84	0.97	2	10	38	0	1	1	0	0.97	1	0	0
80	1	90	5133	2.52	1.58	13.7	4	63	75	50	13	9	0	0	0	0	2	0	4	6.9	0.955	10	13	27	0	0	0	0	0.955	1	0	0
81	0	75	13.7	0.79	0.69	1	30.7	54	114	76	16	15	0	0	2	0	3	1	14	7.84	0.994	0	5	-999	0	0	0	0	0.994	0	1	0
82	1	43	10	0.77	0.3	7.6	54.44	111	69	50	21	14	2	0	3	3	0	0	22	6.38	0.946	3	11	-999	0	0	0	0	0.946	0	1	0
83	0	31	16.6	0.81	-999	1.4	31.39	90	160	113	19	15	0	0	0	0	2	0	4	7.84	0.996	1	2	6	0	0	0	0	0.996	0	1	0
84	0	27	10	1.04	0.76	2.7	33.61	90	100	60	16	15	0	0	1	1	3	0	11	7.84	0.993	3	3	7	0	0	0	0	0.993	0	1	0
85	1	18	10	0.54	0.45	2	33.68	95	116	75	27	14	0	0	0	0	2	0	4	7.84	0.997	1	5	10	0	0	0	0	0.997	0	1	0
86	0	35	10	0.79	-999	0.7	30.54	87	150	87	14	15	0	0	0	1	0	0	1	7.84	0.976	2	4	4	0	0	0	0	0.976	0	1	0
87	0	66	14.2	1.16	-999	1.5	44.7	67	170	92	20	15	0	0	3	0	2	0	13	7.55	-999	1	2	27	1	1	0	1	-999	0	1	0
88	1	81	10	0.43	0.37	1.1	57.8	69	173	88	20	14	0	0	0	0	3	0	9	7.84	0.934	2	3	46	0	0	0	0	0.934	0	1	0
89	0	18	10	0.95	-999	2.6	46.18	101	172	130	20	14	3	0	0	0	3	0	18	7.84	0.992	2	3	41	0	0	0	0	0.992	0	1	0
90	0	42	10	0.74	0.6	5.3	57.9	48	187	146	24	13	5	0	3	0	2	1	38	7.84	0.938	3	3	20	0	0	0	0	0.938	0	1	0
91	0	73	33.7	1.29	0.93	2.7	37.95	82	134	74	20	15	1	0	1	0	3	0	11	7.84	0.96	8	13	50	0	1	0	1	0.96	0	1	0
92	1	21	30.7	0.7	0.54	3.2	81.33	86	111	73	20	14	1	2	0	0	3	0	14	7.84	0.991	2	4	63	0	0	0	0	0.991	0	1	0
93	0	65	10	1.05	0.85	3.2	68.27	140	159	109	22	11	5	0	2	0	0	0	29	6.9	0.725	5	10	32	0	0	0	0	0.725	0	1	0
94	0	50	10	1.47	0.73	5.4	68.85	92	72	27	15	15	0	0	0	0	4	0	16	6.38	0.967	4	6	23	0	0	0	0	0.967	0	1	0
95	0	77	10	0.86	0.68	2	47.63	82	170	122	22	9	5	1	0	0	0	0	26	6.9	0.772	5	5	29	0	1	0	0	0.772	0	1	0
96	0	51	80.5	1.13	0.52	11.6	86	100	50	20	24	3	2	0	0	0	0	0	4	2.63	0.793	6	14	-999	0	1	0	0	0.793	1	1	0
97	0	47	10	1	0.48	3.6	83.1	109	107	81	24	3	0	0	0	3	0	0	9	4.09	0.506	1	3	4	0	0	0	0	0.506	1	1	0
98	0	63	10	1.01	0.77	1.2	37.91	65	123	76	24	15	0	0	5	0	0	0	29	7.84	0.411	4	8	15	0	0	0	0	0.411	1	1	0
99	1	70	85.3	0.73	0.5	4.8	62.58	80	140	60	19	4	5	0	0	0	0	0	25	5.03	0.447	2	2	18	0	0	0	0	0.447	1	1	0
100	0	49	298.1	0.96	0.55	4.9	87.5	99	173	159	28	14	0	0	4	3	2	0	34	7.84	0.955	4	12	58	0	0	0	0	0.955	1	0	1
101	0	69	527.3	0.97	1.5	13.2	47.73	127	59	40	30	11	0	0	5	2	5	0	54	5.15	0.073	19	23	86	0	0	0	0	0.073	1	0	1
102	0	60	10	0.8	0.58	4.1	49.17	97	85	55	20	14	0	0	0	3	4	0	25	7.11	0.813	3	8	-999	0	1	0	0	0.813	1	1	1
103	1	74	19.8	1.57	0.74	26	122	122	159	110	32	6	0	0	0	0	4	0	16	5.68	0.74	7	17	75	0	0	0	1	0.74	1	1	1
104	1	70	12.3	0.96	0.67	1.9	45.1	99	86	60	34	15	0	0	3	0	3	1	19	6.82	0.85	10	10	47	0	0	0	0	0.85	1	1	1
